# Supplementary material for: Synthesis of New Type Polymers by Quasi-Living Atom Transfer Radical Polymerization
Source: Polymers (Basel). 2022 Jul 8;14(14):2795. doi: 10.3390/polym14142795 (PMC9316120; doi:10.3390/polym14142795)
Supplement: Supplementary file 1 [file polymers-14-02795-s001.zip]

Archive with 1 entries (1 files):
- polymers-1802448-supplementary-update.pdf
